# Supplementary material for: SMOC2 inhibits calcification of osteoprogenitor and endothelial cells
Source: PLoS One. 2018 Jun 13;13(6):e0198104. doi: 10.1371/journal.pone.0198104 (PMC5999237; doi:10.1371/journal.pone.0198104)
Supplement: S1 Supplemental file — (XLSX) [file pone.0198104.s002.xlsx]

## Sheet: Figure 1
Figure 1A: confirmation Smoc2 overexpression
	S29 Ct	Smoc2 Ct	ΔCt	ΔΔCt	2^-ΔΔCt	MEAN	SD
D1 3.1	14.4	19.27	4.87	0	1	1	0.151767
D1 3.1	15.93	20.69	4.76	0	1
D1 3.1	15.48	20.05	4.57	0	1
D1 Smoc2+	14.82	15.39	0.57	-4.3	19.6983	22.3463	2.29472
D1 Smoc2+	14.38	14.58	0.2	-4.56	23.5883
D1 Smoc2+	14.3	14.3	0	-4.57	23.7524
D21 3.1	14.58	17.09	2.51	-2.36	5.1337	3.87063	1.16163
D21 3.1	14.94	17.84	2.9	-1.86	3.63008
D21 3.1	14.59	17.65	3.06	-1.51	2.8481
D21 Smoc2+	14.62	15.12	0.5	-4.37	20.6776	18.4043	2.82459
D21 Smoc2+	14.02	14.85	0.83	-3.93	15.2422
D21 Smoc2+	14.49	14.79	0.3	-4.27	19.2929
Figure 1C: ALP activity
	D1	D21
3.1	13.403	32.9653
	15.3923	27.1736
	14.2929	27.0236
Smoc2+	14.6555	18.5508
	16.8077	18.9497
	14.2452	18.5667
Mean 3.1	14.3627	29.0542
SD	0.996504	3.38799
Mean Smoc2+	15.2361	18.689
SD	1.3764	0.225856
Figure 1E: Alizarin Red staining quantification
	D1	D21
3.1	0.221	0.952
	0.257	1.129
Smoc2+	0.195	0.571
	0.235	0.423
Mean 3.1	0.239	0.215
SD	0.0254558	0.0282843
Mean Smoc2+	1.0405	0.497
SD	0.125158	0.104652
Figure 1F: gene expression (RT-qPCR)
Osx
	S29 Ct	Osx Ct	ΔCt	ΔΔCt	2^-ΔΔCt	MEAN	SD
D1 3.1	14.4	25.04	10.64	0	1	1	0.05
D1 3.1	15.93	24.55	8.62	0	1
D1 3.1	15.48	24.96	9.48	0	1
D1 Smoc2+	14.82	24.13	9.31	-1.33	2.51403	0.754652	0.298801
D1 Smoc2+	14.38	23.88	9.5	0.88	0.543367
D1 Smoc2+	14.3	23.83	9.53	0.05	0.965936
D21 3.1	14.58	22.33	7.75	-2.89	7.4127	2.71519	0.723198
D21 3.1	14.94	22.42	7.48	-1.14	2.20381
D21 3.1	14.59	22.38	7.79	-1.69	3.22657
D21 Smoc2+	14.62	23.87	9.25	-1.39	2.62079	0.855035	0.195243
D21 Smoc2+	14.02	23.12	9.1	0.48	0.716978
D21 Smoc2+	14.49	23.98	9.49	0.01	0.993092
Opn
	S29 Ct	Opn Ct	ΔCt	ΔΔCt	2^-ΔΔCt	MEAN	SD
D1 3.1	14.4	13.27	-1.13	0	1	1	0.07
D1 3.1	15.93	13.26	-2.67	0	1
D1 3.1	15.48	13.22	-2.26	0	1
D1 Smoc2+	14.82	14.11	-0.71	0.42	0.747425	0.264356	0.0103628
D1 Smoc2+	14.38	13.67	-0.71	1.96	0.257028
D1 Smoc2+	14.3	13.92	-0.38	1.88	0.271684
D21 3.1	14.58	10.98	-3.6	-2.47	5.54044	2.44528	2.22045e-15
D21 3.1	14.94	10.98	-3.96	-1.29	2.44528
D21 3.1	14.59	11.04	-3.55	-1.29	2.44528
D21 Smoc2+	14.62	12.09	-2.53	-1.4	2.63902	0.994473	0.498878
D21 Smoc2+	14.02	11.99	-2.03	0.64	0.641713
D21 Smoc2+	14.49	11.8	-2.69	-0.43	1.34723
Col1a2
	S29 Ct	Col1a2 Ct	ΔCt	ΔΔCt	2^-ΔΔCt	MEAN	SD
D1 3.1	14.4	15.9	1.5	0	1	1	0.098
D1 3.1	15.93	16.09	0.16	0	1
D1 3.1	15.48	15.72	0.24	0	1
D1 Smoc2+	14.82	15.18	0.36	-1.14	2.20381	0.666974	0.0294117
D1 Smoc2+	14.38	15.08	0.7	0.54	0.687771
D1 Smoc2+	14.3	15.17	0.87	0.63	0.646176
D21 3.1	14.58	14.61	0.03	-1.47	2.77022	1.52252	0.0969447
D21 3.1	14.94	14.56	-0.38	-0.54	1.45397
D21 3.1	14.59	14.16	-0.43	-0.67	1.59107
D21 Smoc2+	14.62	15.52	0.9	-0.6	1.51572	0.491211	0.0791051
D21 Smoc2+	14.02	15.05	1.03	0.87	0.547147
D21 Smoc2+	14.49	15.93	1.44	1.2	0.435275

## Sheet: Figure 2
Figure 2A: confirmation Smoc2 knockdown
	S29 Ct	Smoc2 Ct	ΔCt	ΔΔCt	2^-ΔΔCt	MEAN	SD
D1 Gipz	15.6	19.33	3.73	0	1	1	0.051316
D1 Gipz	15.83	19.49	3.66	0	1
D1 Gipz	15.92	19.55	3.63	0	1
D1 ShSmoc2	15.3	21.85	6.55	2.82	0.14161	0.154395	0.0881833
D1 ShSmoc2	15.58	23.01	7.43	3.77	0.0733022
D1 ShSmoc2	15.3	20.94	5.64	2.01	0.248273
D21 Gipz	15.58	17.8	2.22	-1.51	2.8481	3.71642	0.87339
D21 Gipz	15.54	17	1.46	-2.2	4.59479
D21 Gipz	15.79	17.53	1.74	-1.89	3.70635
D21 ShSmoc2	15.82	22.09	6.27	2.54	0.171943	0.230076	0.177432
D21 ShSmoc2	15.6	20.48	4.88	1.22	0.429283
D21 ShSmoc2	15.77	22.89	7.12	3.49	0.0890031
Figure 2C: ALP activity
	D1	D21
Gipz	12.0601	28.2301
	12.9037	24.7597
	10.5417	24.0267
ShSmoc2	13.8128	18.0478
	12.9744	24.0788
	13.8381	20.9862
Mean Gipz	11.8352	25.6722
SD	1.19699	2.24531
Mean ShSmoc2	13.5418	21.0376
SD	0.491551	3.01583
Figure 2E: Alizarin Red staining quantification
	D1	D21
Gipz	0.053	0.235
	0.063	0.238
ShSmoc2	0.061	0.201
	0.086	0.253
Mean Gipz	0.058	0.2365
SD	0.00707107	0.00212132
Mean ShSmoc2	0.0735	0.227
SD	0.0176777	0.0367696

## Sheet: Figure 3
Figure 3A: confirmation Smoc2 ∆CaBD overexpression
	S29 Ct	Smoc2 Ct	ΔCt	ΔΔCt	2^-ΔΔCt	Mean	SD
D1 Smoc2+	16.1	16.11	0.01	0	1	1	0.111505
D1 Smoc2+	16.36	16.41	0.05	0	1
D1 Smoc2+	16.58	16.42	-0.16	0	1
D1 ∆CaBD	16.61	16.61	0	-0.01	1.00696	0.984031	0.16154
D1 ∆CaBD	16.72	16.59	-0.13	-0.18	1.13288
D1 ∆CaBD	15.58	15.72	0.14	0.3	0.812252
D21 Smoc2+	14.92	14.86	-0.06	-0.07	1.04972	0.991628	0.0944019
D21 Smoc2+	14.59	14.58	-0.01	-0.06	1.04247
D21 Smoc2+	14.34	14.36	0.02	0.18	0.882703
D21 ∆CaBD	15.13	15.69	0.56	0.55	0.68302	0.897141	0.189341
D21 ∆CaBD	15.29	15.28	-0.01	-0.06	1.04247
D21 ∆CaBD	16.55	16.44	-0.11	0.05	0.965936
Figure 3B: ALP activity
	D1	D21
Smoc2+	16.7495	34.6462
	15.1333	30.3219
	18.4331	33.3127
∆CaBD	14.4189	69.8074
	12.2508	62.4629
	14.1447	74.9759
Mean Smoc2+	16.772	32.7603
SD	1.64999	2.21444
Mean ∆CaBD	13.6048	69.0821
SD	1.18059	6.28796
Figure 3D: Alizarin Red staining quantification
	D1	D21
Smoc2+	0.07	0.138
	0.074	0.117
∆CaBD	0.079	0.268
	0.095	0.325
Mean Smoc2+	0.072	0.1275
SD	0.00282843	0.0148492
Mean ∆CaBD	0.087	0.2965
SD	0.0113137	0.0403051
Figure 3E: gene expression (RT-qPCR)
Osx
	S29 Ct	Osx Ct	ΔCt	ΔΔCt	2^-ΔΔCt	Mean	SD
D1 Smoc2+	16.1	25.76	9.66	0	1	1	0.07
D1 Smoc2+	16.36	27.29	10.93	0	1
D1 Smoc2+	16.58	26.92	10.34	0	1
D1 ∆CaBD	16.61	29.06	12.45	2.79	0.144586	0.243416	0.0941976
D1 ∆CaBD	16.72	29.63	12.91	1.98	0.25349
D1 ∆CaBD	15.58	27.51	11.93	1.59	0.332171
D21 Smoc2+	14.92	25.37	10.45	0.79	0.578344	0.780007	0.180538
D21 Smoc2+	14.59	25.63	11.04	0.11	0.926588
D21 Smoc2+	14.34	24.94	10.6	0.26	0.835088
D21 ∆CaBD	15.13	23.6	8.47	-1.19	2.28153	7.13834	1.21858
D21 ∆CaBD	15.29	23.22	7.93	-3	8
D21 ∆CaBD	16.55	24.24	7.69	-2.65	6.27667
Opn
	S29 Ct	Opn Ct	ΔCt	ΔΔCt	2^-ΔΔCt	Mean	SD
D1 Smoc2+	16.1	15.14	-0.96	0	1	1	0.06
D1 Smoc2+	16.36	15.3	-1.06	0	1
D1 Smoc2+	16.58	15.19	-1.39	0	1
D1 ∆CaBD	16.61	13.12	-3.49	-2.53	5.77572	5.85691	0.114818
D1 ∆CaBD	16.72	13.09	-3.63	-2.57	5.93809
D1 ∆CaBD	15.58	12.59	-2.99	-1.6	3.03143
D21 Smoc2+	14.92	11.65	-3.27	-2.31	4.95883	4.54995	0.578251
D21 Smoc2+	14.59	11.48	-3.11	-2.05	4.14106
D21 Smoc2+	14.34	11.39	-2.95	-1.56	2.94854
D21 ∆CaBD	15.13	11.47	-3.66	-2.7	6.49802	7.86299	0.115612
D21 ∆CaBD	15.29	11.27	-4.02	-2.96	7.78124
D21 ∆CaBD	16.55	12.17	-4.38	-2.99	7.94474
Col1a2
	S29 Ct	Col1a2 Ct	ΔCt	ΔΔCt	2^-ΔΔCt	Mean	SD
D1 Smoc2+	16.1	17.27	1.17	0	1	1	0.1
D1 Smoc2+	16.36	17	0.64	0	1
D1 Smoc2+	16.58	16.79	0.21	0	1
D1 ∆CaBD	16.61	17.81	1.2	0.03	0.97942	0.840821	0.196008
D1 ∆CaBD	16.72	17.87	1.15	0.51	0.702222
D1 ∆CaBD	15.58	16.97	1.39	1.18	0.441351
D21 Smoc2+	14.92	16.17	1.25	0.08	0.946058	0.721325	0.206609
D21 Smoc2+	14.59	16.12	1.53	0.89	0.539614
D21 Smoc2+	14.34	15.11	0.77	0.56	0.678302
D21 ∆CaBD	15.13	15.7	0.57	-0.63	1.54756	1.6045	0.108013
D21 ∆CaBD	15.29	15.82	0.53	-0.62	1.53688
D21 ∆CaBD	16.55	17.15	0.6	-0.79	1.72907

## Sheet: Figure 4
Figure 4B: Alizarin Red staining quantification
	D1	D21
Smoc2+	0.061	0.223
	0.095	0.234
Smoc2+ +Ca2+ 1mM	0.058	0.311
	0.059	0.331
Mean Smoc2+	0.078	0.2285
SD	0.0240416	0.00777817
Mean Smoc2+ +Ca2+ 1mM	0.0585	0.321
SD	0.000707107	0.0141421
Figure 4C: ALP activity
	D1	D21
Smoc2+	15.6193	24.9261
	16.1788	24.3091
	18.3984	26.6947
Smoc2+ +Ca2+ 1mM	15.3228	34.2768
	17.7169	35.7512
	15.5861	37.4219
Mean Smoc2+	16.7321	25.31
SD	1.46985	1.23829
Mean Smoc2+ +Ca2+ 1mM	16.2086	35.8167
SD	1.31288	1.5736

## Sheet: Figure 5
Figure 5C: Alizarin Red staining quantification hPDCs
	D1	D21
3.1	0.0400962	0.291839
	0.0504432	0.336613
	0.0603032	0.371257
Smoc2+	0.0676842	0.154621
	0.035729	0.138523
	0.0756175	0.142721
∆CaBD	0.0756175	0.242753
	0.0606626	0.229576
	0.0825098	0.208008
Mean 3.1	0.0502809	0.333236
SD	0.0101045	0.0398165
Mean Smoc2+	0.0596769	0.145288
SD	0.0211154	0.00835044
Mean ∆CaBD	0.070543	0.226779
SD	0.011072	0.0175406
Figure 5D: ALP activity hPDCs
	D1	D21
3.1	18.8795	69.0218
	20.2929	64.9726
	23.6735	62.6422
Smoc2+	23.6237	32.9602
	22.2631	35.7086
	21.2187	36.8593
∆CaBD	22.4231	46.4091
	26.5572	42.0631
	25.295	43.5997
Mean 3.1	20.9486	65.5455
SD	2.46334	3.22817
Mean Smoc2+	22.3685	35.176
SD	1.20594	2.00337
Mean ∆CaBD	24.7584	44.024
SD	2.11865	2.20383
Figure 5F: Alizarin Red staining quantification HUVECs
	D1	D21
3.1	0.033452	0.375373
	0.0633846	0.397312
	0.0887641	0.353331
Smoc2+	0.0774279	0.235771
	0.0639725	0.195022
	0.0366654	0.216409
∆CaBD	0.0755432	0.274114
	0.0350984	0.305226
	0.116086	0.295299
Mean 3.1	0.0618669	0.375339
SD	0.0276873	0.0219905
Mean Smoc2+	0.0593553	0.215734
SD	0.0207698	0.0203829
Mean ∆CaBD	0.075576	0.291546
SD	0.0404941	0.0158915
